# Supplementary material for: An Algorithm Framework for Drug-Induced Liver Injury Prediction Based on Genetic Algorithm and Ensemble Learning
Source: Molecules. 2022 May 12;27(10):3112. doi: 10.3390/molecules27103112 (PMC9147181; doi:10.3390/molecules27103112)
Supplement: Supplementary file 1 [file molecules-27-03112-s001.zip]

Archive with 1 entries (1 files):
- molecules-1704040-supplementary.pdf
